# Supplementary material for: The Influence of Ultra-Low Tidal Volume Ventilation during Cardiopulmonary Resuscitation on Renal and Hepatic End-Organ Damage in a Porcine Model
Source: Biomedicines. 2023 Mar 14;11(3):899. doi: 10.3390/biomedicines11030899 (PMC10045409; doi:10.3390/biomedicines11030899)
Supplement: Supplementary file 1 [file biomedicines-11-00899-s001.zip]

Archive with 1 entries (1 files):
- biomedicines-2235349 - supplementary .pdf
